# Supplementary material for: Evaluating the Impact of Weekly Physical Performance Reports on Daily Physical Activity and Symptoms Among Cancer Survivors: Secondary Analysis of a Randomized Controlled Trial
Source: Cancers (Basel). 2025 Aug 30;17(17):2850. doi: 10.3390/cancers17172850 (PMC12427424; doi:10.3390/cancers17172850)
Supplement: Supplementary file 1 [file cancers-17-02850-s001.zip]

Archive with 1 entries (1 files):
- cancers-3775347-supplementary.pdf
